# Supplementary material for: A Pair of Prognostic Biomarkers in Triple-Negative Breast Cancer: KLK10 and KLK11 mRNA Expression
Source: Life (Basel). 2022 Sep 28;12(10):1517. doi: 10.3390/life12101517 (PMC9605449; doi:10.3390/life12101517)
Supplement: Supplementary file 1 [file life-12-01517-s001.zip]

Archive with 1 entries (1 files):
- life-1909714-supplementary.pdf
